# Supplementary material for: The Association between Diet–Exercise Patterns and Cirrhosis: A Cross-Sectional Study from NHANES 2017-March 2020
Source: Nutrients. 2024 May 25;16(11):1617. doi: 10.3390/nu16111617 (PMC11174719; doi:10.3390/nu16111617)
Supplement: Supplementary file 1 [file nutrients-16-01617-s001.zip]

Archive with 1 entries (1 files):
- nutrients-2982283-supplementary.pdf
